# Supplementary material for: PIWI-interacting RNAs are differentially expressed during cardiac differentiation of human pluripotent stem cells
Source: PLoS One. 2020 May 5;15(5):e0232715. doi: 10.1371/journal.pone.0232715 (PMC7199965; doi:10.1371/journal.pone.0232715)
Supplement: S2 Table — (XLSX) [file pone.0232715.s008.xlsx]

## Sheet: clusters.field1
S2 Table
cluster1	cluster2	cluster3	cluster4	cluster5	cluster6	cluster7	cluster8
piR-hsa-108574	piR-hsa-1001021	piR-hsa-118348	piR-hsa-114666	piR-hsa-1233052	piR-hsa-1904126	piR-hsa-1205256	piR-hsa-151466
piR-hsa-132896	piR-hsa-1277994	piR-hsa-1263612	piR-hsa-1389062	piR-hsa-1870459	piR-hsa-1916259	piR-hsa-1429070	piR-hsa-1548068
piR-hsa-137136	piR-hsa-147461	piR-hsa-1291516	piR-hsa-1463989	piR-hsa-1870588	piR-hsa-359160_2	piR-hsa-1690788	piR-hsa-1875212
piR-hsa-1399886	piR-hsa-151249	piR-hsa-1332287	piR-hsa-151136	piR-hsa-1872235	piR-hsa-3732777	piR-hsa-1773241	piR-hsa-1876265
piR-hsa-1492262	piR-hsa-1872085_4	piR-hsa-1376916	piR-hsa-163695	piR-hsa-1890632	piR-hsa-1862211	piR-hsa-1903779	piR-hsa-1883972
piR-hsa-1843231	piR-hsa-2482189	piR-hsa-1409954	piR-hsa-1647694	piR-hsa-1900529	piR-hsa-1872463	piR-hsa-2151268	piR-hsa-1908839
piR-hsa-2090890	piR-hsa-2646470	piR-hsa-1416960	piR-hsa-169217	piR-hsa-1919455	piR-hsa-6744266	piR-hsa-2252211	piR-hsa-1919272
piR-hsa-2172087	piR-hsa-611204	piR-hsa-1528884	piR-hsa-1901970	piR-hsa-1927965		piR-hsa-2395910	piR-hsa-1920687
piR-hsa-2333057	piR-hsa-76848	piR-hsa-1534285	piR-hsa-1988800	piR-hsa-1941780		piR-hsa-2398570	piR-hsa-1923208
piR-hsa-2536290	piR-hsa-1160813	piR-hsa-1550295	piR-hsa-20628	piR-hsa-2477264		piR-hsa-2513278	piR-hsa-2490897
piR-hsa-2856604	piR-hsa-1229611	piR-hsa-1555218	piR-hsa-214132	piR-hsa-2479371		piR-hsa-255984	piR-hsa-2521457
piR-hsa-2882083	piR-hsa-1256360	piR-hsa-1593307	piR-hsa-2152778	piR-hsa-2481097		piR-hsa-2565910	piR-hsa-2526525
piR-hsa-298158	piR-hsa-1259933	piR-hsa-1593686	piR-hsa-2208850	piR-hsa-2494226		piR-hsa-2615134	piR-hsa-2539762
piR-hsa-3021684	piR-hsa-1302552	piR-hsa-1595580	piR-hsa-2286229	piR-hsa-2515454		piR-hsa-2863156	piR-hsa-316012
piR-hsa-3119265	piR-hsa-1303811	piR-hsa-1607096	piR-hsa-2299252	piR-hsa-2530015		piR-hsa-3232943	piR-hsa-343382
piR-hsa-3546008	piR-hsa-1340768	piR-hsa-1632961	piR-hsa-2346976	piR-hsa-2831593		piR-hsa-3352181	piR-hsa-3634065
piR-hsa-5077723	piR-hsa-1416366	piR-hsa-163499	piR-hsa-2780538	piR-hsa-2832647		piR-hsa-3683883	piR-hsa-3658275
piR-hsa-6913457	piR-hsa-1425899	piR-hsa-1686806	piR-hsa-2844156	piR-hsa-2840936		piR-hsa-389007	piR-hsa-3658742
piR-hsa-721859_9	piR-hsa-1434629	piR-hsa-1726249	piR-hsa-3265318	piR-hsa-346271		piR-hsa-4028152	piR-hsa-3739406
	piR-hsa-1481120	piR-hsa-1748898	piR-hsa-3660133	piR-hsa-3623001		piR-hsa-4381848_2	piR-hsa-4460706
	piR-hsa-1530800	piR-hsa-1798104	piR-hsa-3817390	piR-hsa-368987		piR-hsa-4472891	piR-hsa-1576285
	piR-hsa-1531418	piR-hsa-1866304	piR-hsa-3875265	piR-hsa-3735787		piR-hsa-724912	piR-hsa-785969
	piR-hsa-1557538	piR-hsa-1875155	piR-hsa-3916570	piR-hsa-768321		piR-hsa-7765828	piR-hsa-1057272
	piR-hsa-1585146	piR-hsa-1929067	piR-hsa-4078407	piR-hsa-771714_3			piR-hsa-1242358
	piR-hsa-1603046	piR-hsa-1998991	piR-hsa-4303719	piR-hsa-7892960			piR-hsa-1259653
	piR-hsa-160969	piR-hsa-2027369	piR-hsa-5982715				piR-hsa-1274138
	piR-hsa-161264_3	piR-hsa-2030201	piR-hsa-6245615				piR-hsa-1284504
	piR-hsa-1678085	piR-hsa-2069180	piR-hsa-783698				piR-hsa-1296118
	piR-hsa-1688824	piR-hsa-2090264					piR-hsa-1370047
	piR-hsa-1692624	piR-hsa-2137611					piR-hsa-144277_2
	piR-hsa-1706026	piR-hsa-2148238					piR-hsa-147696
	piR-hsa-1708978	piR-hsa-2165649					piR-hsa-1524373
	piR-hsa-1756618	piR-hsa-2213434					piR-hsa-153942
	piR-hsa-1883893	piR-hsa-2230204					piR-hsa-1551388
	piR-hsa-1905329	piR-hsa-2240007					piR-hsa-1574545
	piR-hsa-1909905	piR-hsa-2248086					piR-hsa-1592257
	piR-hsa-1921551	piR-hsa-2268195					piR-hsa-1696540
	piR-hsa-1922210	piR-hsa-2308163					piR-hsa-1707103
	piR-hsa-1933276	piR-hsa-2319750					piR-hsa-1881756
	piR-hsa-1939085	piR-hsa-2351941					piR-hsa-1882039
	piR-hsa-1941637	piR-hsa-2353109					piR-hsa-1886018
	piR-hsa-1943369	piR-hsa-2398119					piR-hsa-1894768
	piR-hsa-211123	piR-hsa-2413094					piR-hsa-1905680
	piR-hsa-213829	piR-hsa-2426792					piR-hsa-1912443
	piR-hsa-2161668	piR-hsa-2427082					piR-hsa-1917013
	piR-hsa-21839	piR-hsa-2436454					piR-hsa-1917139
	piR-hsa-2209630	piR-hsa-2447480					piR-hsa-1921188
	piR-hsa-2220917	piR-hsa-2491463					piR-hsa-1927627
	piR-hsa-2253283	piR-hsa-2497478					piR-hsa-1938524
	piR-hsa-229786	piR-hsa-2502273					piR-hsa-2042088
	piR-hsa-2365951	piR-hsa-2503702					piR-hsa-2072163
	piR-hsa-237221	piR-hsa-2515298					piR-hsa-2281305
	piR-hsa-2400882	piR-hsa-2519215					piR-hsa-235205
	piR-hsa-2423519	piR-hsa-2538984					piR-hsa-2369565
	piR-hsa-2450089_2	piR-hsa-271367					piR-hsa-2425220
	piR-hsa-2464166	piR-hsa-2856544					piR-hsa-2478880_2
	piR-hsa-2489909	piR-hsa-2989729					piR-hsa-2484024
	piR-hsa-2505515	piR-hsa-3104125					piR-hsa-2487038_7
	piR-hsa-2525461	piR-hsa-3136454					piR-hsa-2490287
	piR-hsa-2537452	piR-hsa-3153428					piR-hsa-2490509
	piR-hsa-2589139	piR-hsa-315964					piR-hsa-2495779
	piR-hsa-2670375	piR-hsa-3177742					piR-hsa-2499630
	piR-hsa-2853562	piR-hsa-3231825					piR-hsa-2500917
	piR-hsa-2889978	piR-hsa-3263398					piR-hsa-2501382
	piR-hsa-307961	piR-hsa-3280518					piR-hsa-2511205
	piR-hsa-313568	piR-hsa-333507					piR-hsa-2518229
	piR-hsa-3161050	piR-hsa-3357365					piR-hsa-2529368
	piR-hsa-3345389	piR-hsa-338024					piR-hsa-2534860
	piR-hsa-3365644	piR-hsa-3513154					piR-hsa-2542835
	piR-hsa-3383102	piR-hsa-3527815					piR-hsa-2592846
	piR-hsa-362913	piR-hsa-354004					piR-hsa-2715002
	piR-hsa-3634880	piR-hsa-3558751					piR-hsa-2742244
	piR-hsa-3693411	piR-hsa-3610092					piR-hsa-2827579
	piR-hsa-3694141	piR-hsa-3638679					piR-hsa-2829413
	piR-hsa-3710717	piR-hsa-3642754					piR-hsa-2829712
	piR-hsa-3714350	piR-hsa-3657078					piR-hsa-2832439
	piR-hsa-374600	piR-hsa-3674332					piR-hsa-2832794
	piR-hsa-3776081	piR-hsa-3732088					piR-hsa-2839864
	piR-hsa-3829948	piR-hsa-3807498					piR-hsa-2851130
	piR-hsa-3839126	piR-hsa-3818788					piR-hsa-343616
	piR-hsa-3842249	piR-hsa-3944431					piR-hsa-363100_2
	piR-hsa-3978322	piR-hsa-3974794					piR-hsa-368381
	piR-hsa-4111185	piR-hsa-4020841					piR-hsa-3706918
	piR-hsa-4120912	piR-hsa-4030155					piR-hsa-3718263_3
	piR-hsa-4131663	piR-hsa-4053516					piR-hsa-3741185
	piR-hsa-4150185	piR-hsa-4091280					piR-hsa-4049552
	piR-hsa-4157592	piR-hsa-4100164					piR-hsa-4135859
	piR-hsa-4175241	piR-hsa-4110708					piR-hsa-4193743
	piR-hsa-4202081	piR-hsa-4144265					piR-hsa-4346643
	piR-hsa-42060	piR-hsa-4175186					piR-hsa-4387218
	piR-hsa-4271500	piR-hsa-4178299					piR-hsa-4391981_9
	piR-hsa-4378137_4	piR-hsa-4198101					piR-hsa-4402141
	piR-hsa-4388882	piR-hsa-4322932					piR-hsa-4403262
	piR-hsa-4397384	piR-hsa-4359698					piR-hsa-4424378
	piR-hsa-4398177	piR-hsa-4379982					piR-hsa-4507261
	piR-hsa-4408495	piR-hsa-4398796					piR-hsa-5039329_2
	piR-hsa-4416099_9	piR-hsa-4403577					piR-hsa-5062317
	piR-hsa-4450044	piR-hsa-4403628					piR-hsa-5313694
	piR-hsa-4467055_8	piR-hsa-508592					piR-hsa-550050
	piR-hsa-623353	piR-hsa-5124632					piR-hsa-5568482
	piR-hsa-669874	piR-hsa-5411637					piR-hsa-5996985
	piR-hsa-7106256	piR-hsa-58291					piR-hsa-628215
	piR-hsa-7308134	piR-hsa-5884872					piR-hsa-632933
	piR-hsa-745484	piR-hsa-612387					piR-hsa-642866
	piR-hsa-7544198	piR-hsa-645846					piR-hsa-644441_3
	piR-hsa-771001	piR-hsa-6482184					piR-hsa-665910
	piR-hsa-772699	piR-hsa-65029					piR-hsa-6764147
	piR-hsa-7760463	piR-hsa-67957					piR-hsa-699024
	piR-hsa-778924	piR-hsa-727158					piR-hsa-7098338
	piR-hsa-7833890	piR-hsa-76694					piR-hsa-728085
	piR-hsa-7893387	piR-hsa-77303					piR-hsa-7313613
	piR-hsa-848451	piR-hsa-8270846					piR-hsa-748358_5
	piR-hsa-97458	piR-hsa-851842					piR-hsa-753191
							piR-hsa-7670531_2
							piR-hsa-778446
							piR-hsa-7821967_3
							piR-hsa-8117137
							piR-hsa-834074
							piR-hsa-942735
